# Supplementary material for: Marine-Derived Bacillus and Their Potential as Probiotics
Source: Int J Mol Sci. 2026 May 13;27(10):4352. doi: 10.3390/ijms27104352 (PMC13207364; doi:10.3390/ijms27104352)
Supplement: Supplementary file 1 [file ijms-27-04352-s001.zip]

Archive with 1 entries (1 files):
- ijms-4224981-supplementary.pdf
